# Supplementary material for: Association between Circulating MicroRNAs (miR-21-5p, miR-20a-5p, miR-29b-3p, miR-126-3p and miR-101-3p) and Chronic Allograft Dysfunction in Renal Transplant Recipients
Source: Int J Mol Sci. 2022 Oct 14;23(20):12253. doi: 10.3390/ijms232012253 (PMC9603156; doi:10.3390/ijms232012253)
Supplement: Supplementary file 1 [file ijms-23-12253-s001.zip]

Archive with 1 entries (1 files):
- ijms-1936704-supplementary.pdf
